# Supplementary material for: Identification of the Regulatory Role of SlWRKYs in Tomato Defense against Meloidogyne incognita
Source: Plants (Basel). 2023 Jun 22;12(13):2416. doi: 10.3390/plants12132416 (PMC10346644; doi:10.3390/plants12132416)
Supplement: Supplementary file 1 [file plants-12-02416-s001.zip › Table S1.xlsx]

## Sheet: Sheet1
symbol	gene id	size	sequence
SlWRKY1	Solyc12g006170.2	333 bp	ATGGGTACCCCTAAAGAAGAGGCAACAGATGAAGTTTTCTCTGAGAATTTAGAGCAGAAGCCGGACCCTGACCCTGCAACCAGCAAATTAGAGTTAAAAGCTGATGTTGTTTCTGGTGAACTGCAGAAGAGGCTGAGTCAATGTGATAAAGAGATTAATGTGTCACAATCCAATCAAGAAGCTATTTCTCTTTCTGGAGTACAAGATAACCAGTCAGAAAATGTGCGGAAGCAACAGGTTGTTAAGAGTGAGGCTGATGCATCTGGATCTAGTCAACTTTCTAGTTTACCAAAGGACTCAGATGCAAAATCATGTGGATCAGAATCTAGTTGA
SlWRKY13	Solyc04g051540.3	705 bp	ATGTTTAGCCAAAGCTTGTTTGAGGATCATCAAGATATGTCAACACAACTAGGATTTTTCTCTTTTCCTCCAAATTGCAACAATATGGGCATAAGTAGTACTGCAAGTTCTACTCTACCATTTATTGGATACAACCAAAATACTCTAAAAACCCTCACTATGATCCCTCCCTCTTTTGATCATAATTCCTTAAATATTGAATCTACACATGATCCAAGGCACAAAGAGGACCTTACTACTTCTATTTTTGAAGGATCCTATCTTCTTTCCTTGCAAAAATCCAATACAAATACATGGGCATGCGGAGAAGTGAATGAGAGGAGCAATATTATTAAGAGATCAAAGGAATTTGATCTTGATCATCATAATTTAGGGGTTTCATCAATTAAGATGAAGAAG…
SlWRKY30	Solyc10g009550.3	873 bp	ATGGAGAAAGTTAAAGTTTGGAATAAAGAAAGTCTAATTACTGAGCTTACTCAAGGGAAAGAGTTTGTAAACCAATTTGATCCTCTGGCTTCACCAGAGGAAAATGATTTTCTTCTTGAGAAAATACTTTCCTCTATAGACAAATCATTGTCAATTTTGAATTGTGAAGTTTATAATGGAACAAATGATCCTTTTCCTTTGAGGGATCAAGGCCAAAATAAGAAAAGAAAGAAAATGCAGCAATGGAGCAAACAAGTTAGAGTACATGGGACAGAGCTTGAAAGTTTTAATCATGATGATGGTTATAGTTGGAGAAAATATGGGCAAAAAAACATTTTAGGAGCTATTCATCCAAGGGCTTATTATAGGTGCACTCACAGGAATACACAAGGCTGCTTA…
SlWRKY41	Solyc01g095630.3	1011 bp	ATGGAGAAAGTTAAAAGTATGGAGAAAAAGAAATTGATTAATGAGTTAACACAAGGGAAGGAATTTGTAAACCAATTGAAAAATCAGATAATTGGTCCATTAGCTTCTCCTGAGGAATGTGATTTACTAATTGGGAAAATATTGTCTACACTTGAAAAATCATTATCAATTCTCAATTTGAAGGCTCTTCTTCTTGAAGGTGGAATTAATAATATTAACAATTCTACATCTTCATGTTCATCGATTTCATTTCTTGGTAGTAGTAATAATAATATTAGTCCCAAGAGTGAAGTTTTTGATTCTTCAAGGGAAAAATTGGACAAAAATATGGTCTCCAAGAAAAGAAAGAAAACACAACAATGGATTAATCAAACAAGCATTTCTGTAAATGGGCTTGAA…
SlWRKY46	Solyc08g067340.3	762 bp	ATGGGAAACAAGTCTTTTTTTATTGACCTTAACACAAATCCCTTATTGCACAACATCAATAGAAGTCCGATACCGCGTGAGACGTTGGATGAAGAATTGAGTAGGATGAGAGAGGAGAACAAGAAACTAGCAACAACACTAACAAGTTTGTATGAAAAGTACAATTCTTTGCAAACTCATATAATTGAGTTGCAACAAAAATACTCAAATCATGAAGAAGACAACTCTAAATTATTATTATCAAGAAAAAGAAAGGCTGAAGAAGATTATTGTGTGAATAATTCATACATCAATTTTGAAGAAGCATCACCAAAGATGCCAAGAGAAATCACAACTAATATTTCAACTGTTTGTGTTAAAACTAATCCCTCCGATCAAACTTCAGTGGTGAAAGATGGA…
SlWRKY80	Solyc03g095770.3	822 bp	ATGGAGGATTTTCTTGGTGAAAACCCACATAATAGATTGATAAAAGAACTTGTTGAAGGAAAAAGTTTCACTGTCCAACTTCAAACTCTACTTAAACAACCTAATGAATCAGTCTTAGCTGAAGAACTTATTCGCAAAATATGGGGATCTTTTACTCAGGCTATTACTGTGTTGAATAGTTTGGGTAATTCCGATAATAGTTTAACCCAGGGCCAGATCGAGGAAGTTGATCAACCCAATTCCGGTTCTGAATTGAAGAAGAAGAAGAAGGAGAAGCAAGACCGTAGAGGTTGCTACAAGAGAAGAAAAACTTCAGGTTCATGGATGAGAGAATCTGCAACAATGAATGATGGTTGTGCATGGAGAAAATATGGGCAGAAGAAAATACTCAATTCAAAA…
