# Supplementary material for: Identification of the Regulatory Role of SlWRKYs in Tomato Defense against Meloidogyne incognita
Source: Plants (Basel). 2023 Jun 22;12(13):2416. doi: 10.3390/plants12132416 (PMC10346644; doi:10.3390/plants12132416)
Supplement: Supplementary file 1 [file plants-12-02416-s001.zip › Table S2.xlsx]

## Sheet: Sheet1
symbol	gene id	vector	forward primer	reverse primer
SlWRKY1	Solyc12g006170.2	pBI121	5'- acgggggactctagaggatccATGTGTCGTGGTTCACTATGGGA -3'	5'- ggactgaccacccggggatccCTATATTGGGAAGCATGAGCATCC -3'
SlWRKY13	Solyc04g051540.3		5'- acgggggactctagaggatccATGTTTAGCCAAAGCTTGTTTGAG -3'	5'- ggactgaccacccggggatccCTACCACAAGAGATTATTAAGTTGTGATG -3'
SlWRKY30	Solyc10g009550.3		5'- acgggggactctagaggatccATGGAGAAAGTTAAAGTTTGGAATAAAG -3'	5'- ggactgaccacccggggatccTTAGGTGAAATATTCAGAAATGTCGAT -3'
SlWRKY41	Solyc01g095630.3		5'- acgggggactctagaggatccATGGAGAAAGTTAAAAGTATGGAGAAAA -3'	5'- ggactgaccacccggggatccTTAAATGAAGAATTCTTCAATGTCAAAT -3'
SlWRKY46	Solyc08g067340.3		5'- acgggggactctagaggatccATGGGAAACAAGTCTTTTTTTATTGA -3'	5'- ggactgaccacccggggatccTCAAAAAAGTAATCCTGAGATGGCT -3'
SlWRKY80	Solyc03g095770.3		5'- acgggggactctagaggatccATGGAGGATTTTCTTGGTGAAAAC -3'	5'- ggactgaccacccggggatccTCAACAAAACTCAATGGCCTCA -3'
SlWRKY80	Solyc03g095770.3	pTRV2	5'- agaaggcctccatggggatccATGGAGGATTTTCTTGGTGAAAAC -3'	5'- cgtgagctcggtaccggatccTCAACAAAACTCAATGGCCTCA -3'
SlWRKY80	Solyc03g095770.3	pCAMBIA-2301	5'- gagctcggtacccggggatccATGGAGGATTTTCTTGGTGAAAAC -3'	5'- caggtcgactctagaggatccTCAACAAAACTCAATGGCCTCA -3'
